# Supplementary material for: “People Associate Us with Movement so It’s an Awesome Opportunity”: Perspectives from Physiotherapists on Promoting Physical Activity, Exercise and Sport
Source: Int J Environ Res Public Health. 2021 Mar 14;18(6):2963. doi: 10.3390/ijerph18062963 (PMC8000875; doi:10.3390/ijerph18062963)
Supplement: Supplementary file 1 [file ijerph-18-02963-s001.zip]

Archive with 2 entries (2 files):
- Discussion Guide for Health Professional Interviews.docx
- COREQ_Checklist.docx
